# Supplementary material for: COVID-19 Vaccine Acceptance Rate and Its Factors among Healthcare Students: A Systematic Review with Meta-Analysis
Source: Vaccines (Basel). 2022 May 19;10(5):806. doi: 10.3390/vaccines10050806 (PMC9143226; doi:10.3390/vaccines10050806)
Supplement: Supplementary file 1 [file vaccines-10-00806-s001.zip]

Archive with 1 entries (1 files):
- vaccines-1698123-supplementary.pdf
